# Supplementary material for: The Methyltransferase WBSCR22/Merm1 Enhances Glucocorticoid Receptor Function and Is Regulated in Lung Inflammation and Cancer
Source: J Biol Chem. 2014 Jan 31;289(13):8931–46. doi: 10.1074/jbc.M113.540906 (PMC3979408; doi:10.1074/jbc.M113.540906)
Supplement: Supplemental Data [file supp_M113.540906_jbc.M113.540906-2.xlsx]

## Sheet: Merm1
N	Unused	Total	%Cov	%Cov(50)	%Cov(95)	Accession	Name	Species	Peptides(95%)
1	69.09	69.09	62.42	54.35	54.35	ENSP00000252244|ENSG00000167768	KRT1 P04264 "Keratin, type II cytoskeletal 1"	Homo sapiens	41			ENSP00000252244	ENSG00000167768
2	60.52	60.52	77.47	68.05	68.05	ENSP00000449827|ENSG00000183311	TUBB TUBB-201 "tubulin, beta [Source:HGNC Symbol;Acc:20778]" "HGNC_transcript_name"	Homo sapiens	74			ENSP00000449827	ENSG00000183311
3	57.52	57.52	24.79	18.78	16	ENSP00000384510|ENSG00000084774	CAD Q96CK3;Q53SZ4 "CAD protein";"Putative uncharacterized protein CAD"	Homo sapiens	30			ENSP00000384510	ENSG00000084774
4	49.87	49.87	64.24	50.31	40.25	ENSP00000437125|ENSG00000109971	HSPA8 Q9NZ87;Q96IS6;Q96H53;Q96BE0;E9PS65;E9PQQ4;E9PQK7;E9PPY6;E9PN89;E9PN25;E9PM13;E9PLF4;E9PK54;A8K7Q2 "Uncharacterized bone marrow protein BM034";"HSPA8 protein";"HSPA8 protein";"Putative uncharacterized protein";"Uncharacterized protein";"Uncharacterized protein";"Uncharacterized protein";"Uncharacterized protein";"Uncharacterized protein";"Uncharacterized protein";"Uncharacterized protein";"U…	Homo sapiens	57			ENSP00000437125	ENSG00000109971
5	40.15	40.15	62.53	57.87	54.99	ENSP00000336799|ENSG00000123416	TUBA1B P68363 "Tubulin alpha-1B chain"	Homo sapiens	40			ENSP00000336799	ENSG00000123416
6	36.27	36.27	49.49	35.27	32.02	ENSP00000269576|ENSG00000186395	KRT10 P13645 "Keratin, type I cytoskeletal 10"	Homo sapiens	19			ENSP00000269576	ENSG00000186395
7	33.53	35.53	56.34	50.24	44.62	ENSP00000246662|ENSG00000171403	KRT9 P35527 "Keratin, type I cytoskeletal 9"	Homo sapiens	20			ENSP00000246662	ENSG00000171403
8	33.31	39.04	49.72	41.95	40.11	ENSP00000441608|ENSG00000204388	HSPA1B A8K5I0 "Heat shock 70kDa protein 1AHeat shock 70kDa protein 1BcDNA FLJ75127, highly similar to Homo sapiens heat shock 70kDa protein 1A, mRNA"	Homo sapiens	31			ENSP00000441608	ENSG00000204388
9	33.16	33.16	50.53	48.4	41.64	ENSP00000265758|ENSG00000071462	WBSCR22 O43709 "Uncharacterized methyltransferase WBSCR22"	Homo sapiens	41			ENSP00000265758	ENSG00000071462
10	31.45	31.45	37.15	21.32	15.51	ENSP00000361202|ENSG00000133124	IRS4 O14654 "Insulin receptor substrate 4"	Homo sapiens	16			ENSP00000361202	ENSG00000133124
11	30.41	30.41	23.01	14.4	8.717	ENSP00000429084|ENSG00000104517	UBR5 Q49A65;E5RFK7;B3KML2 "UBR5 protein";"Uncharacterized protein";"cDNA FLJ11310 fis, clone PLACE1010096, highly similar to Ubiquitin-protein ligase EDD1 "	Homo sapiens	15			ENSP00000429084	ENSG00000104517
12	25.93	25.93	15.39	10.56	7.712	ENSP00000300648|ENSG00000089154	GCN1L1 Q92616 "Translational activator GCN1"	Homo sapiens	15			ENSP00000300648	ENSG00000089154
13	24.61	30.02	50.08	39.12	32.08	ENSP00000310861|ENSG00000172867	KRT2 P35908 "Keratin, type II cytoskeletal 2 epidermal"	Homo sapiens	15			ENSP00000310861	ENSG00000172867
14	24.3	26.37	45.26	28.72	26.92	ENSP00000445065|ENSG00000113013	HSPA9 D6RJI2;D6RA73;B7Z4V2 "Uncharacterized protein";"Uncharacterized protein";"cDNA FLJ51907, highly similar to Stress-70 protein, mitochondrial"	Homo sapiens	16			ENSP00000445065	ENSG00000113013
15	24.02	24.02	68.09	59.93	56.38	ENSP00000225698|ENSG00000108561	C1QBP Q07021 "Complement component 1 Q subcomponent-binding protein, mitochondrial"	Homo sapiens	39			ENSP00000225698	ENSG00000108561
16	22.47	22.47	13.95	6.722	3.749	ENSP00000340648|ENSG00000086758	HUWE1 Q7Z6Z7 "E3 ubiquitin-protein ligase HUWE1"	Homo sapiens	11			ENSP00000340648	ENSG00000086758
17	22.17	22.17	61.96	50.63	45.84	ENSP00000369127|ENSG00000086061	DNAJA1 P31689 "DnaJ homolog subfamily A member 1"	Homo sapiens	17			ENSP00000369127	ENSG00000086061
18	19.94	19.94	36.3	25.74	24.09	ENSP00000364209|ENSG00000102316	MAGED2 Q9UNF1 "Melanoma-associated antigen D2"	Homo sapiens	10			ENSP00000364209	ENSG00000102316
19	17.6	17.6	43.92	31.91	25.41	ENSP00000360709|ENSG00000096384	HSP90AB1 P08238 "Heat shock protein HSP 90-beta"	Homo sapiens	12			ENSP00000360709	ENSG00000096384
20	16.34	16.34	33.12	28.14	26.62	ENSP00000339063|ENSG00000156508	EEF1A1 Q5VTE0;P68104 "Putative elongation factor 1-alpha-like 3";"Elongation factor 1-alpha 1"	Homo sapiens	11			ENSP00000339063	ENSG00000156508
21	15.12	15.12	45.23	36.26	21.68	ENSP00000299300|ENSG00000166226	CCT2 P78371 "T-complex protein 1 subunit beta"	Homo sapiens	7			ENSP00000299300	ENSG00000166226
22	14.84	14.84	10.61	3.974	1.648	ENSP00000313420|ENSG00000253729	PRKDC P78527 "DNA-dependent protein kinase catalytic subunit"	Homo sapiens	6			ENSP00000313420	ENSG00000253729
23	14.57	14.57	32.84	20.78	19.48	ENSP00000377958|ENSG00000115484	CCT4 P50991 "T-complex protein 1 subunit delta"	Homo sapiens	9			ENSP00000377958	ENSG00000115484
24	13.81	13.81	42.2	27.29	14.58	ENSP00000351646|ENSG00000168439	STIP1 STIP1-010 "stress-induced-phosphoprotein 1 [Source:HGNC Symbol;Acc:11387]" "HGNC_transcript_name"	Homo sapiens	9			ENSP00000351646	ENSG00000168439
25	13.76	13.81	46.62	24.13	15.36	ENSP00000373811|ENSG00000156261	CCT8 CCT8-002 "chaperonin containing TCP1, subunit 8 (theta) [Source:HGNC Symbol;Acc:1623]" "HGNC_transcript_name"	Homo sapiens	7			ENSP00000373811	ENSG00000156261
26	12.45	24.69	32.27	24.29	22.7	ENSP00000369317|ENSG00000205420	KRT6A P02538 "Keratin, type II cytoskeletal 6A"	Homo sapiens	13			ENSP00000369317	ENSG00000205420
27	12.39	12.39	32.5	22.71	16.25	ENSP00000262375|ENSG00000103423	DNAJA3 Q96EY1 "DnaJ homolog subfamily A member 3, mitochondrial"	Homo sapiens	6			ENSP00000262375	ENSG00000103423
28	11.87	11.87	46.5	43.21	31.28	ENSP00000436971|ENSG00000149273	RPS3 Q9NQS8;E9PSF4;E9PJN9 "Ribosomal protein S3";"Uncharacterized protein";"Uncharacterized protein"	Homo sapiens	6			ENSP00000436971	ENSG00000149273
29	11.73	16.94	36.58	23.26	23.26	ENSP00000301653|ENSG00000186832	KRT16 P08779 "Keratin, type I cytoskeletal 16"	Homo sapiens	9			ENSP00000301653	ENSG00000186832
30	11.46	11.46	41.9	19.65	15.98	ENSP00000221413|ENSG00000183207	RUVBL2 Q9Y230 "RuvB-like 2"	Homo sapiens	7			ENSP00000221413	ENSG00000183207
31	11.27	49.48	71.85	59.91	59.91	ENSP00000264071|ENSG00000104833	TUBB4 P04350 "Tubulin beta-4 chain"	Homo sapiens	54			ENSP00000264071	ENSG00000104833
32	11.23	11.27	27.01	20	15.06	ENSP00000450236|ENSG00000187109	NAP1L1 B7Z4K9 "Nucleosome assembly protein 1-like 1, isoform CRA_ecDNA FLJ59349, highly similar to Nucleosome assembly protein 1-like 1"	Homo sapiens	5			ENSP00000450236	ENSG00000187109
33	10.21	10.21	32.19	19.71	13.74	ENSP00000381736|ENSG00000152234	ATP5A1 P25705 "ATP synthase subunit alpha, mitochondrial"	Homo sapiens	6			ENSP00000381736	ENSG00000152234
34	9.97	9.97	41.14	30.1	21.4	ENSP00000441875|ENSG00000215021	PHB2 Q9BXV3 "PNAS-141"	Homo sapiens	5			ENSP00000441875	ENSG00000215021
35	9.91	9.91	29.76	18.27	10.55	ENSP00000275603|ENSG00000146731	CCT6A P40227 "T-complex protein 1 subunit zeta"	Homo sapiens	5			ENSP00000275603	ENSG00000146731
36	9.8	9.8	45.59	32.35	25	ENSP00000300408|ENSG00000167085	PHB P35232 "Prohibitin"	Homo sapiens	5			ENSP00000300408	ENSG00000167085
37	9.6	9.6	37.06	20.55	11.93	ENSP00000295688|ENSG00000163468	CCT3 Q5SZY0;Q59H77;E9PQ35;E9PAQ6;B4DUR8 "Chaperonin containing TCP1, subunit 3 (Gamma)";"Chaperonin containing TCP1, subunit 3 (Gamma) variant";"Uncharacterized protein";"Uncharacterized protein";"cDNA FLJ57603, highly similar to T-complex protein 1 subunit gammacDNA, FLJ78822, highly similar to T-complex protein 1 subunit gammacDNA, FLJ79286, highly similar to T-complex protein 1 subunit gamma"	Homo sapiens	5			ENSP00000295688	ENSG00000163468
38	9.51	9.51	16.7	14.63	8.818	ENSP00000358417|ENSG00000092621	PHGDH O43175 "D-3-phosphoglycerate dehydrogenase"	Homo sapiens	5			ENSP00000358417	ENSG00000092621
39	9.48	9.48	32.01	20.68	7.734	ENSP00000317334|ENSG00000120438	TCP1 P17987 "T-complex protein 1 subunit alpha"	Homo sapiens	5			ENSP00000317334	ENSG00000120438
40	8.26	12.48	30.28	14.83	14.83	ENSP00000324173|ENSG00000044574	HSPA5 P11021 "78 kDa glucose-regulated protein"	Homo sapiens	11			ENSP00000324173	ENSG00000044574
41	8.21	8.21	27.87	23.69	23.69	ENSP00000435088|ENSG00000143575	HAX1 E9PIQ7 "Uncharacterized protein"	Homo sapiens	5			ENSP00000435088	ENSG00000143575
42	8.15	8.15	28.29	16.23	16.23	ENSP00000318297|ENSG00000175792	RUVBL1 Q9Y265 "RuvB-like 1"	Homo sapiens	5			ENSP00000318297	ENSG00000175792
43	7.51	17.18	29.49	20.17	17.12	ENSP00000252242|ENSG00000186081	KRT5 P13647 "Keratin, type II cytoskeletal 5"	Homo sapiens	10			ENSP00000252242	ENSG00000186081
44	7.49	7.51	26.25	15.43	11.02	ENSP00000437824|ENSG00000135624	CCT7 B7Z4T9 "Chaperonin containing TCP1, subunit 7 (Eta), isoform CRA_ccDNA FLJ54074, highly similar to T-complex protein 1 subunit eta"	Homo sapiens	4			ENSP00000437824	ENSG00000135624
45	7.46	7.46	53.7	37.65	22.22	ENSP00000361626|ENSG00000065978	YBX1 P67809 "Nuclease-sensitive element-binding protein 1"	Homo sapiens	3			ENSP00000361626	ENSG00000065978
46	7.39	7.39	35.34	15.63	13.94	ENSP00000386068|ENSG00000102054	RBBP7 Q5JNZ6;E9PC52;C9J7L0;B0R0W4 "Retinoblastoma binding protein 7";"Uncharacterized protein";"Uncharacterized protein";"Retinoblastoma binding protein 7"	Homo sapiens	4			ENSP00000386068	ENSG00000102054
47	6.74	6.74	31.54	25.17	14.09	ENSP00000360671|ENSG00000005022	SLC25A5 P05141 "ADP/ATP translocase 2"	Homo sapiens	4			ENSP00000360671	ENSG00000005022
48	6.6	6.6	37.86	22.09	12.14	ENSP00000314030|ENSG00000069345	DNAJA2 O60884 "DnaJ homolog subfamily A member 2"	Homo sapiens	4			ENSP00000314030	ENSG00000069345
49	6.46	6.46	48.63	35.62	30.14	ENSP00000251453|ENSG00000105193	RPS16 P62249 "40S ribosomal protein S16"	Homo sapiens	4			ENSP00000251453	ENSG00000105193
50	6.34	25.21	53.59	33.73	28.71	ENSP00000389084|ENSG00000176014	TUBB6 B4E386;B4DP54 "cDNA FLJ52847, highly similar to Tubulin beta-6 chain";"cDNA FLJ52712, highly similar to Tubulin beta-6 chain"	Homo sapiens	35			ENSP00000389084	ENSG00000176014
51	6.22	6.22	30.7	13.38	10.96	ENSP00000318115|ENSG00000105197	TIMM50 Q3ZCQ8 "Mitochondrial import inner membrane translocase subunit TIM50"	Homo sapiens	3			ENSP00000318115	ENSG00000105197
52	6.16	6.16	42.38	32.45	24.5	ENSP00000435777|ENSG00000110700	RPS13 NP_001008.1 "40S ribosomal protein S13 "	Homo sapiens	4			ENSP00000435777	ENSG00000110700
53	6.12	6.12	32.55	13.42	13.42	ENSP00000349142|ENSG00000165629	ATP5C1 P36542 "ATP synthase subunit gamma, mitochondrial"	Homo sapiens	4			ENSP00000349142	ENSG00000165629
54	6.08	6.08	22.25	15.69	11.48	ENSP00000265838|ENSG00000075239	ACAT1 P24752 "Acetyl-CoA acetyltransferase, mitochondrial"	Homo sapiens	4			ENSP00000265838	ENSG00000075239
55	6.03	6.03	29.94	18.86	16.77	ENSP00000376363|ENSG00000128708	HAT1 Q8WWB9;Q6P594 "HAT1 protein";"Histone acetyltransferase 1Histone acetyltransferase 1, isoform CRA_b"	Homo sapiens	4			ENSP00000376363	ENSG00000128708
56	5.96	5.96	26.27	11.17	6.732	ENSP00000315122|ENSG00000156709	AIFM1 Q2QKE4;E9PMA0 "Apoptosis-inducing factor short isoform 1";"Uncharacterized protein"	Homo sapiens	3			ENSP00000315122	ENSG00000156709
57	5.89	5.89	30.84	21.81	17.45	ENSP00000221801|ENSG00000105202	FBL P22087 "rRNA 2'-O-methyltransferase fibrillarin"	Homo sapiens	5			ENSP00000221801	ENSG00000105202
58	5.6	5.6	30.24	20.56	16.13	ENSP00000339795|ENSG00000147604	RPL7 P18124 "60S ribosomal protein L7"	Homo sapiens	3			ENSP00000339795	ENSG00000147604
59	5.36	5.36	12.22	10.65	8.551	ENSP00000373620|ENSG00000144381	HSPD1 P10809 "60 kDa heat shock protein, mitochondrial"	Homo sapiens	3			ENSP00000373620	ENSG00000144381
60	5.35	5.35	32.89	25	13.82	ENSP00000416110|ENSG00000235650	RPS18 P62269 "40S ribosomal protein S18"	Homo sapiens	3			ENSP00000416110	ENSG00000235650
61	5.26	5.26	53.6	42.4	32	ENSP00000438349|ENSG00000173113	TRMT112 NP_057488.1 "tRNA methyltransferase 112 homolog "	Homo sapiens	3			ENSP00000438349	ENSG00000173113
62	5.17	5.17	11.53	9.811	7.917	ENSP00000437599|ENSG00000163902	RPN1 B7Z4L4;B4DNJ5 "cDNA FLJ50809, highly similar to Dolichyl-diphosphooligosaccharide--protein glycosyltransferase 67 kDa subunit ";"cDNA FLJ51908, highly similar to Dolichyl-diphosphooligosaccharide--proteinglycosyltransferase 67 kDa subunit "	Homo sapiens	4			ENSP00000437599	ENSG00000163902
63	4.95	4.95	40.74	21.89	13.8	ENSP00000397973|ENSG00000170312	CDK1 E5RIU6 "Uncharacterized protein"	Homo sapiens	3			ENSP00000397973	ENSG00000170312
64	4.94	4.94	40.61	16.02	11.6	ENSP00000446489|ENSG00000110955	ATP5B ATP5B-004 "ATP synthase, H+ transporting, mitochondrial F1 complex, beta polypeptide [Source:HGNC Symbol;Acc:830]" "HGNC_transcript_name"	Homo sapiens	3			ENSP00000446489	ENSG00000110955
65	4.68	4.68	56.7	21.65	17.53	ENSP00000385018|ENSG00000171863	RPS7 P62081 "40S ribosomal protein S7"	Homo sapiens	2			ENSP00000385018	ENSG00000171863
66	4.59	4.59	12.62	4.721	2.554	ENSP00000323687|ENSG00000175931	UBE2O Q9C0C9 "Ubiquitin-conjugating enzyme E2 O"	Homo sapiens	2			ENSP00000323687	ENSG00000175931
67	4.54	4.54	8.237	3.417	1.769	ENSP00000376763|ENSG00000141367	CLTC CLTC-002 "clathrin, heavy chain (Hc) [Source:HGNC Symbol;Acc:2092]" "HGNC_transcript_name"	Homo sapiens	2			ENSP00000376763	ENSG00000141367
68	4.36	4.36	60.65	60.65	37.42	ENSP00000445337|ENSG00000150991	UBC A8CGI2 "Ubiquitin C"	Homo sapiens	2			ENSP00000445337	ENSG00000150991
69	4.3	4.3	23.84	17.88	17.88	ENSP00000385958|ENSG00000164587	RPS14 P62263 "40S ribosomal protein S14"	Homo sapiens	3			ENSP00000385958	ENSG00000164587
70	4.17	4.17	36.7	13.3	13.3	ENSP00000380531|ENSG00000074071	MRPS34 P82930 "28S ribosomal protein S34, mitochondrial"	Homo sapiens	3			ENSP00000380531	ENSG00000074071
71	4.1	17.68	43.43	26.48	24.58	ENSP00000167586|ENSG00000186847	KRT14 P02533 "Keratin, type I cytoskeletal 14"	Homo sapiens	10			ENSP00000167586	ENSG00000186847
72	4.08	4.1	21.07	10.17	5.176	ENSP00000280326|ENSG00000150753	CCT5 P48643 "T-complex protein 1 subunit epsilon"	Homo sapiens	3			ENSP00000280326	ENSG00000150753
73	4.07	4.1	21.85	11	3.509	ENSP00000312066|ENSG00000167881	SRP68 Q9UHB9 "Signal recognition particle 68 kDa protein"	Homo sapiens	3			ENSP00000312066	ENSG00000167881
74	4	4	9.392	7.459	7.459	ENSP00000261875|ENSG00000074696	PTPLAD1 Q9P035 "3-hydroxyacyl-CoA dehydratase 3"	Homo sapiens	2			ENSP00000261875	ENSG00000074696
75	3.92	3.92	25.76	11.19	11.19	ENSP00000412453|ENSG00000000419	DPM1 Q5QPK0;E9PBD4 "Dolichyl-phosphate mannosyltransferase polypeptide 1, catalytic subunit";"Uncharacterized protein"	Homo sapiens	3			ENSP00000412453	ENSG00000000419
76	3.91	3.92	12.45	12.45	12.45	ENSP00000369757|ENSG00000137154	RPS6 P62753 "40S ribosomal protein S6"	Homo sapiens	3			ENSP00000369757	ENSG00000137154
77	3.32	9.28	30.91	14.4	12.3	ENSP00000335153|ENSG00000080824	HSP90AA1 P07900;Q14568 "Heat shock protein HSP 90-alpha";"Putative heat shock protein HSP 90-alpha A2"	Homo sapiens	8			ENSP00000335153	ENSG00000080824
78	3.3	3.3	19.29	9.176	6.353	ENSP00000409612|ENSG00000117054	ACADM B4DVB1;B4DJE7 "cDNA FLJ50422, highly similar to Medium-chain specific acyl-CoA dehydrogenase, mitochondrial ";"cDNA FLJ52595, highly similar to Medium-chain specific acyl-CoA dehydrogenase, mitochondrial "	Homo sapiens	2			ENSP00000409612	ENSG00000117054
79	3.15	3.15	12.67	2.786	2.786	ENSP00000358060|ENSG00000143374	TARS2 Q9BW92 "Threonyl-tRNA synthetase, mitochondrial"	Homo sapiens	2			ENSP00000358060	ENSG00000143374
80	2.97	2.97	12.94	6.654	3.697	ENSP00000358487|ENSG00000111880	RNGTT Q5TCW7 "RNA guanylyltransferase and 5'-phosphatase"	Homo sapiens	2			ENSP00000358487	ENSG00000111880
81	2.91	2.91	7.187	5.544	5.544	ENSP00000367258|ENSG00000255508	RP11-864I4.1 Q2F840;B4DTG2 "Eukaryotic translation elongation factor 1 gamma";"cDNA FLJ56389, highly similar to Elongation factor 1-gamma"	Homo sapiens	2			ENSP00000367258	ENSG00000255508
82	2.86	2.86	5.823	5.823	5.823	ENSP00000315397|ENSG00000102738	MRPS31 Q92665 "28S ribosomal protein S31, mitochondrial"	Homo sapiens	2			ENSP00000315397	ENSG00000102738
83	2.75	2.75	19.66	9.514	2.96	ENSP00000262554|ENSG00000090054	SPTLC1 O15269 "Serine palmitoyltransferase 1"	Homo sapiens	1			ENSP00000262554	ENSG00000090054
84	2.74	2.74	18.54	13.66	13.66	ENSP00000296509|ENSG00000164109	MAD2L1 Q13257 "Mitotic spindle assembly checkpoint protein MAD2A"	Homo sapiens	2			ENSP00000296509	ENSG00000164109
85	2.69	2.69	17.07	9.756	5.488	ENSP00000422792|ENSG00000174748	RPL15 P61313 "60S ribosomal protein L15"	Homo sapiens	2			ENSP00000422792	ENSG00000174748
86	2.62	2.62	9.589	4.566	2.968	ENSP00000450108|ENSG00000258041	AC105024.5 Q7Z784 "DNAJC7 proteinDnaJ (Hsp40) homolog, subfamily C, member 7, isoform CRA_acDNA FLJ51941, highly similar to DnaJ homolog subfamily C member 7"	Homo sapiens	1			ENSP00000450108	ENSG00000258041
87	2.61	2.61	24.33	7.605	7.605	ENSP00000362744|ENSG00000198034	RPS4X P62701 "40S ribosomal protein S4, X isoform"	Homo sapiens	2			ENSP00000362744	ENSG00000198034
88	2.55	2.55	13.63	6.374	4.176	ENSP00000322439|ENSG00000178952	TUFM P49411 "Elongation factor Tu, mitochondrial"	Homo sapiens	1			ENSP00000322439	ENSG00000178952
89	2.51	2.51	22.11	11.58	11.58	ENSP00000320184|ENSG00000181610	MRPS23 Q9Y3D9 "28S ribosomal protein S23, mitochondrial"	Homo sapiens	2			ENSP00000320184	ENSG00000181610
90	2.4	2.4	6.259	0.9957	0.9957	ENSP00000348510|ENSG00000077235	GTF3C1 Q12789 "General transcription factor 3C polypeptide 1"	Homo sapiens	2			ENSP00000348510	ENSG00000077235
91	2.34	2.34	17.87	4.262	4.262	ENSP00000424576|ENSG00000174780	SRP72 SRP72-005 "signal recognition particle 72kDa [Source:HGNC Symbol;Acc:11303]" "HGNC_transcript_name"	Homo sapiens	2			ENSP00000424576	ENSG00000174780
92	2.33	2.33	6.532	3.11	3.11	ENSP00000300456|ENSG00000167114	SLC27A4 Q6P1M0 "Long-chain fatty acid transport protein 4"	Homo sapiens	2			ENSP00000300456	ENSG00000167114
93	2.33	2.33	17.79	14.59	11.03	ENSP00000449205|ENSG00000089157	RPLP0 RPLP0-008 "ribosomal protein, large, P0 [Source:HGNC Symbol;Acc:10371]" "HGNC_transcript_name"	Homo sapiens	1			ENSP00000449205	ENSG00000089157
94	2.31	2.31	21.46	13.17	5.366	ENSP00000434535|ENSG00000161016	RPL8 E9PKZ0 "Uncharacterized protein"	Homo sapiens	1			ENSP00000434535	ENSG00000161016
95	2.29	2.29	24.32	15.32	3.003	ENSP00000438755|ENSG00000184009	ACTG1 Q9UE89;Q96FU6;Q96DE1;A5GZ75;A4UCT3 "Beta-actin";"ACTG1 protein";"Putative uncharacterized protein";"Beta-actin";"Beta-actin"	Homo sapiens	1			ENSP00000438755	ENSG00000184009
96	2.28	2.28	22.83	7.087	7.087	ENSP00000409487|ENSG00000131467	PSME3 P61289 "Proteasome activator complex subunit 3"	Homo sapiens	2			ENSP00000409487	ENSG00000131467
97	2.21	2.21	22.38	7.692	3.73	ENSP00000426275|ENSG00000169045	HNRNPH1 Q68DG4;E9PCY7;E7EQJ0;E5RJ94;E5RGH4;D6RIU0;D6RFM3;D6RF17;D6RDL0;D6RBM0;D6RAM1 "Putative uncharacterized protein DKFZp686A15170";"Uncharacterized protein";"Uncharacterized protein";"Uncharacterized protein";"Uncharacterized protein";"Uncharacterized protein";"Uncharacterized protein";"Uncharacterized protein";"Uncharacterized protein";"Uncharacterized protein";"Uncharacterized protein"	Homo sapiens	1			ENSP00000426275	ENSG00000169045
98	2.21	2.21	30.24	13.17	4.878	ENSP00000248553|ENSG00000106211	HSPB1 P04792 "Heat shock protein beta-1"	Homo sapiens	1			ENSP00000248553	ENSG00000106211
99	2.2	2.2	20.66	20.66	11.57	ENSP00000406773|ENSG00000161634	DCD A5JHP3 "Dermcidin isoform 2"	Homo sapiens	1			ENSP00000406773	ENSG00000161634
100	2.18	2.18	10.43	6.803	6.803	ENSP00000388891|ENSG00000105701	FKBP8 Q14318 "Peptidyl-prolyl cis-trans isomerase FKBP8"	Homo sapiens	2			ENSP00000388891	ENSG00000105701
101	2.17	12.01	30.92	16.67	14.69	ENSP00000377546|ENSG00000171346	KRT15 P19012 "Keratin, type I cytoskeletal 15"	Homo sapiens	6			ENSP00000377546	ENSG00000171346
102	2.04	2.04	16.26	12.56	2.956	ENSP00000412939|ENSG00000174444	RPL4 E7EWF1 "Uncharacterized protein"	Homo sapiens	1			ENSP00000412939	ENSG00000174444
103	2.03	37.94	51.45	43.16	43.16	ENSP00000443475|ENSG00000167553	TUBA1C TUBA1C-002 "tubulin, alpha 1c [Source:HGNC Symbol;Acc:20768]" "HGNC_transcript_name"	Homo sapiens	35			ENSP00000443475	ENSG00000167553
104	2.02	2.02	19.81	9.904	2.875	ENSP00000199320|ENSG00000086189	DIMT1L Q9UNQ2 "Probable dimethyladenosine transferase"	Homo sapiens	1			ENSP00000199320	ENSG00000086189
105	2.01	2.01	4.536	2.761	2.761	ENSP00000261622|ENSG00000103257	SLC7A5 Q8MH63;Q01650 "Putative L-type amino acid transporter 1-like protein MLAS";"Large neutral amino acids transporter small subunit 1"	Homo sapiens	1			ENSP00000261622	ENSG00000103257
106	2	2	22.4	4.4	4.4	ENSP00000409284|ENSG00000154611	PSMA8 NP_001020267.1 "proteasome subunit alpha type-7-like isoform 2 "	Homo sapiens	1			ENSP00000409284	ENSG00000154611
107	2	2	6.447	1.646	1.646	ENSP00000385536|ENSG00000100201	DDX17 Q92841 "Probable ATP-dependent RNA helicase DDX17"	Homo sapiens	1			ENSP00000385536	ENSG00000100201
108	2	2	9.346	5.14	5.14	ENSP00000413436|ENSG00000147403	RPL10 P27635 "60S ribosomal protein L10"	Homo sapiens	1			ENSP00000413436	ENSG00000147403
109	2	2	10.94	5.625	5.625	ENSP00000342502|ENSG00000143811	PYCR2 Q96C36 "Pyrroline-5-carboxylate reductase 2"	Homo sapiens	1			ENSP00000342502	ENSG00000143811
110	1.94	3.62	66.36	33.64	33.64	ENSP00000437130|ENSG00000205531	NAP1L4 E9PNW0;E9PKI2 "Uncharacterized protein";"Uncharacterized protein"	Homo sapiens	3			ENSP00000437130	ENSG00000205531
111	1.93	1.93	13.38	5.051	5.051	ENSP00000258455|ENSG00000135972	MRPS9 P82933 "28S ribosomal protein S9, mitochondrial"	Homo sapiens	1			ENSP00000258455	ENSG00000135972
112	1.91	1.91	9.98	4.99	2.196	ENSP00000444156|ENSG00000105676	ARMC6 B4E1N1 "cDNA FLJ50945, highly similar to Armadillo repeat-containing protein 6"	Homo sapiens	1			ENSP00000444156	ENSG00000105676
113	1.86	1.86	25.12	12.8	5.213	ENSP00000359727|ENSG00000112208	BAG2 O95816 "BAG family molecular chaperone regulator 2"	Homo sapiens	1			ENSP00000359727	ENSG00000112208
114	1.86	1.86	17.24	7.586	7.586	ENSP00000293842|ENSG00000161970	RPL26 P61254 "60S ribosomal protein L26"	Homo sapiens	1			ENSP00000293842	ENSG00000161970
115	1.85	1.85	20.61	9.091	9.091	ENSP00000347271|ENSG00000124614	RPS10 P46783 "40S ribosomal protein S10"	Homo sapiens	1			ENSP00000347271	ENSG00000124614
116	1.84	49.47	67.64	49.89	49.89	ENSP00000369703|ENSG00000137267	TUBB2A Q13885 "Tubulin beta-2A chain"	Homo sapiens	58			ENSP00000369703	ENSG00000137267
117	1.82	1.82	7.16	4.535	2.148	ENSP00000399457|ENSG00000244038	DDOST E7EWT1 "Uncharacterized protein"	Homo sapiens	1			ENSP00000399457	ENSG00000244038
118	1.79	1.79	8.631	1.569	1.569	ENSP00000421097|ENSG00000145703	IQGAP2 E7EWC2 "Uncharacterized protein"	Homo sapiens	2			ENSP00000421097	ENSG00000145703
119	1.79	1.79	17.11	5.291	4.056	ENSP00000443567|ENSG00000132155	RAF1 B4E0X2 "cDNA FLJ57286, highly similar to RAF proto-oncogene serine/threonine-protein kinase "	Homo sapiens	1			ENSP00000443567	ENSG00000132155
120	1.79	1.79	16.41	4.656	4.656	ENSP00000251413|ENSG00000131462	TUBG1 P23258 "Tubulin gamma-1 chain"	Homo sapiens	1			ENSP00000251413	ENSG00000131462
121	1.74	1.74	27.96	13.74	0	ENSP00000307889|ENSG00000167526	RPL13 P26373 "60S ribosomal protein L13"	Homo sapiens	0			ENSP00000307889	ENSG00000167526
122	1.71	1.71	22.93	14.15	8.78	ENSP00000369682|ENSG00000125901	MRPS26 Q9BYN8 "28S ribosomal protein S26, mitochondrial"	Homo sapiens	1			ENSP00000369682	ENSG00000125901
123	1.7	58.08	74.83	66.52	66.52	ENSP00000341289|ENSG00000188229	TUBB2C P68371 "Tubulin beta-2C chain"	Homo sapiens	68			ENSP00000341289	ENSG00000188229
124	1.7	1.7	6.299	3.15	3.15	ENSP00000351410|ENSG00000108946	PRKAR1A P10644 "cAMP-dependent protein kinase type I-alpha regulatory subunit"	Homo sapiens	1			ENSP00000351410	ENSG00000108946
125	1.69	1.69	4.319	1.309	1.309	ENSP00000369618|ENSG00000215251	FASTKD5 Q7L8L6 "FAST kinase domain-containing protein 5"	Homo sapiens	1			ENSP00000369618	ENSG00000215251
126	1.68	1.7	35.42	26.04	15.63	ENSP00000223641|ENSG00000106803	SEC61B P60468 "Protein transport protein Sec61 subunit beta"	Homo sapiens	1			ENSP00000223641	ENSG00000106803
127	1.67	1.67	17.42	12.92	7.865	ENSP00000363676|ENSG00000142676	RPL11 P62913 "60S ribosomal protein L11"	Homo sapiens	1			ENSP00000363676	ENSG00000142676
128	1.66	1.66	11.28	1.074	1.074	ENSP00000424852|ENSG00000113448	PDE4D D6RHE0 "Uncharacterized protein"	Homo sapiens	2			ENSP00000424852	ENSG00000113448
129	1.64	1.66	26.06	7.746	7.746	ENSP00000429374|ENSG00000008988	RPS20 B4DW28 "cDNA FLJ58953, highly similar to 40S ribosomal protein S20"	Homo sapiens	1			ENSP00000429374	ENSG00000008988
130	1.61	1.61	11.78	5.774	2.771	ENSP00000391211|ENSG00000161057	PSMC2 P35998 "26S protease regulatory subunit 7"	Homo sapiens	1			ENSP00000391211	ENSG00000161057
131	1.57	1.57	2.34	2.34	2.34	ENSP00000356584|ENSG00000169905	TOR1AIP2 Q8NFQ8 "Torsin-1A-interacting protein 2"	Homo sapiens	1			ENSP00000356584	ENSG00000169905
132	1.55	1.55	21.07	5.785	5.785	ENSP00000245539|ENSG00000125445	MRPS7 Q9Y2R9 "28S ribosomal protein S7, mitochondrial"	Homo sapiens	1			ENSP00000245539	ENSG00000125445
133	1.54	1.54	28.66	8.28	8.28	ENSP00000377640|ENSG00000114391	RPL24 P83731 "60S ribosomal protein L24"	Homo sapiens	1			ENSP00000377640	ENSG00000114391
134	1.53	1.53	18.75	18.75	8.594	ENSP00000346088|ENSG00000116251	RPL22 P35268 "60S ribosomal protein L22"	Homo sapiens	1			ENSP00000346088	ENSG00000116251
135	1.51	1.51	17.61	9.434	9.434	ENSP00000418868|ENSG00000162244	RPL29 P47914 "60S ribosomal protein L29"	Homo sapiens	1			ENSP00000418868	ENSG00000162244
136	1.49	1.49	4.564	1.867	1.867	ENSP00000418493|ENSG00000058262	SEC61A1 C9JXC6;B4DR61;B3KNG2;B3KME8 "Uncharacterized protein";"cDNA FLJ59739, highly similar to Protein transport protein Sec61 subunit alpha isoform 1";"cDNA FLJ14548 fis, clone NT2RM2001648, highly similar to Protein transport protein Sec61 subunit alpha isoform 1cDNA FLJ14552 fis, clone NT2RM2001760, highly similar to Protein transport protein Sec61 subunit alpha isoform 1";"cDNA FLJ10827 fis,…	Homo sapiens	1			ENSP00000418493	ENSG00000058262
137	1.47	1.47	22.57	3.762	3.762	ENSP00000419303|ENSG00000175110	MRPS22 Q96Q16;E9PGX2 "Mitochondrial ribosomal protein S22";"Uncharacterized protein"	Homo sapiens	1			ENSP00000419303	ENSG00000175110
138	1.47	1.47	3.082	1.37	1.37	RRRRRENSP00000401303|ENSG00000160691	REVERSED SHC1 P29353 "SHC-transforming protein 1"	Homo sapiens	1			RRRRRENSP00000401303	ENSG00000160691
139	1.41	1.47	18.58	9.735	9.735	ENSP00000435081|ENSG00000166441	RPL27A E9PLX7 "Uncharacterized protein"	Homo sapiens	1			ENSP00000435081	ENSG00000166441
140	1.35	1.35	27.69	6.154	6.154	ENSP00000335632|ENSG00000187446	AC012652.1 Q99653 "Calcium-binding protein p22"	Homo sapiens	1			ENSP00000335632	ENSG00000187446
141	1.33	1.33	13.18	13.18	13.18	ENSP00000407733|ENSG00000131368	MRPS25 Q96Q22;B4DQG6 "Mitochondrial ribosomal protein S25";"cDNA FLJ54123, moderately similar to Mitochondrial 28S ribosomal protein S25"	Homo sapiens	1			ENSP00000407733	ENSG00000131368
142	1.3	1.3	22.51	3.537	3.537	ENSP00000253099|ENSG00000105364	MRPL4 Q9BYD3 "39S ribosomal protein L4, mitochondrial"	Homo sapiens	1			ENSP00000253099	ENSG00000105364
143	1.27	1.27	51.8	16.55	5.036	ENSP00000406159|ENSG00000170889	RPS9 B5MCT8 "Ribosomal protein S9, isoform CRA_cUncharacterized protein"	Homo sapiens	1			ENSP00000406159	ENSG00000170889
144	1.27	1.27	13.85	13.85	6.923	ENSP00000318646|ENSG00000134419	RPS15A P62244 "40S ribosomal protein S15a"	Homo sapiens	1			ENSP00000318646	ENSG00000134419
145	1.24	1.24	25.81	3.687	3.687	ENSP00000363018|ENSG00000198755	RPL10A P62906 "60S ribosomal protein L10a"	Homo sapiens	1			ENSP00000363018	ENSG00000198755
146	1.24	1.24	15.2	15.2	8	ENSP00000435096|ENSG00000118181	RPS25 P62851 "40S ribosomal protein S25"	Homo sapiens	1			ENSP00000435096	ENSG00000118181
147	1.22	1.22	18.75	18.75	9.375	ENSP00000443391|ENSG00000188846	RPL14 B7Z6S8 "cDNA FLJ51325, highly similar to 60S ribosomal protein L14"	Homo sapiens	1			ENSP00000443391	ENSG00000188846
148	1.21	1.21	6.852	1.852	1.852	ENSP00000332340|ENSG00000182810	DDX28 Q9NUL7 "Probable ATP-dependent RNA helicase DDX28"	Homo sapiens	1			ENSP00000332340	ENSG00000182810
149	1.19	1.19	17.18	6.135	6.135	ENSP00000427846|ENSG00000147586	MRPS28 MRPS28-012 "mitochondrial ribosomal protein S28 [Source:HGNC Symbol;Acc:14513]" "HGNC_transcript_name"	Homo sapiens	1			ENSP00000427846	ENSG00000147586
150	1.18	1.18	5.164	5.164	5.164	ENSP00000219789|ENSG00000103502	CDIPT O14735 "CDP-diacylglycerol--inositol 3-phosphatidyltransferase"	Homo sapiens	1			ENSP00000219789	ENSG00000103502
151	1.16	1.16	6.462	1.026	1.026	ENSP00000442495|ENSG00000136628	EPRS EPRS-202 "glutamyl-prolyl-tRNA synthetase [Source:HGNC Symbol;Acc:3418]" "HGNC_transcript_name"	Homo sapiens	1			ENSP00000442495	ENSG00000136628
152	1.16	1.16	3.704	3.704	3.704	ENSP00000396125|ENSG00000132591	ERAL1 O75616 "GTPase Era, mitochondrial"	Homo sapiens	1			ENSP00000396125	ENSG00000132591
153	1.14	1.14	6.459	3.589	3.589	ENSP00000434657|ENSG00000149257	SERPINH1 Q9NPA9;E9PRS3;E9PR70;E9PNX1;E9PMI5;E9PKH2;E9PK86;E9PJH8;E9PIG2 "Rheumatoid arthritis related antigen RA-A47Rheumatoid arthritis-related antigen RA-A47";"Uncharacterized protein";"Uncharacterized protein";"Uncharacterized protein";"Uncharacterized protein";"Uncharacterized protein";"Uncharacterized protein";"Uncharacterized protein";"Uncharacterized protein"	Homo sapiens	1			ENSP00000434657	ENSG00000149257
154	1.14	1.14	5.405	5.405	5.405	ENSP00000420485|ENSG00000106028	SSBP1 Q04837 "Single-stranded DNA-binding protein, mitochondrial"	Homo sapiens	1			ENSP00000420485	ENSG00000106028
155	1.14	1.14	3.819	3.819	3.819	ENSP00000387944|ENSG00000011478	QPCTL NP_001156849.1 "glutaminyl-peptide cyclotransferase-like protein isoform 2 "	Homo sapiens	1			ENSP00000387944	ENSG00000011478
156	1.09	1.09	10.49	3.704	3.704	ENSP00000449166|ENSG00000075415	SLC25A3 Q6MZF9 "Putative uncharacterized protein DKFZp686J11229"	Homo sapiens	1			ENSP00000449166	ENSG00000075415
157	1.08	1.08	8.197	3.513	3.513	ENSP00000420682|ENSG00000151576	QTRTD1 Q9H974 "Queuine tRNA-ribosyltransferase subunit QTRTD1"	Homo sapiens	1			ENSP00000420682	ENSG00000151576
158	1.04	1.2	14.94	7.952	3.855	ENSP00000349573|ENSG00000169813	HNRNPF P52597 "Heterogeneous nuclear ribonucleoprotein FHeterogeneous nuclear ribonucleoprotein F, N-terminally processed"	Homo sapiens	1			ENSP00000349573	ENSG00000169813
159	1.03	1.03	26.52	3.03	3.03	ENSP00000346050|ENSG00000145425	RPS3A P61247 "40S ribosomal protein S3a"	Homo sapiens	1			ENSP00000346050	ENSG00000145425
160	1	1	6.634	2.427	2.427	ENSP00000393831|ENSG00000163631	ALB ALB-202 "albumin [Source:HGNC Symbol;Acc:399]" "HGNC_transcript_name"	Homo sapiens	1			ENSP00000393831	ENSG00000163631
161	0.96	0.96	11.9	2.619	2.619	ENSP00000306080|ENSG00000171861	RNMTL1 Q9HC36 "RNA methyltransferase-like protein 1"	Homo sapiens	1			ENSP00000306080	ENSG00000171861
162	0.95	0.95	21.99	4.092	2.046	ENSP00000249014|ENSG00000128283	CDC42EP1 Q00587 "Cdc42 effector protein 1"	Homo sapiens	1			ENSP00000249014	ENSG00000128283
163	0.95	0.95	25.48	15.87	6.25	ENSP00000379888|ENSG00000142937	RPS8 P62241 "40S ribosomal protein S8"	Homo sapiens	1			ENSP00000379888	ENSG00000142937
164	0.95	0.95	10.52	1.912	1.912	ENSP00000395196|ENSG00000103356	EARS2 Q5JPH6 "Probable glutamyl-tRNA synthetase, mitochondrial"	Homo sapiens	1			ENSP00000395196	ENSG00000103356
165	0.94	0.94	9.382	2.517	2.517	ENSP00000254950|ENSG00000132612	VPS4A Q9UN37 "Vacuolar protein sorting-associated protein 4A"	Homo sapiens	1			ENSP00000254950	ENSG00000132612
166	0.93	0.93	9.532	3.293	1.56	ENSP00000290341|ENSG00000159217	IGF2BP1 Q9NZI8 "Insulin-like growth factor 2 mRNA-binding protein 1"	Homo sapiens	1			ENSP00000290341	ENSG00000159217
167	0.92	0.92	4.325	0.4283	0.4283	ENSP00000304350|ENSG00000174231	PRPF8 Q6P2Q9 "Pre-mRNA-processing-splicing factor 8"	Homo sapiens	1			ENSP00000304350	ENSG00000174231
168	0.91	0.91	4.936	4.936	4.936	ENSP00000386532|ENSG00000182177	ASB18 Q6ZVZ8 "Ankyrin repeat and SOCS box protein 18"	Homo sapiens	1			ENSP00000386532	ENSG00000182177
169	0.86	0.86	6.061	6.061	6.061	ENSP00000432664|ENSG00000147889	CDKN2A Q5ZEY9 "Cyclin-dependent kinase inhibitor 2A"	Homo sapiens	1			ENSP00000432664	ENSG00000147889
170	0.83	0.83	20	20	7.826	ENSP00000412976|ENSG00000071082	RPL31 C9JU56 "Uncharacterized protein"	Homo sapiens	1			ENSP00000412976	ENSG00000071082
171	0.82	0.83	10.42	10.42	10.42	ENSP00000437215|ENSG00000136942	RPL35 RPL35-003 "ribosomal protein L35 [Source:HGNC Symbol;Acc:10344]" "HGNC_transcript_name"	Homo sapiens	1			ENSP00000437215	ENSG00000136942
172	0.82	0.83	14.39	14.39	14.39	ENSP00000420443|ENSG00000143771	CNIH4 Q9P003 "Protein cornichon homolog 4"	Homo sapiens	1			ENSP00000420443	ENSG00000143771
173	0.82	0.82	11.76	7.843	7.843	ENSP00000445901|ENSG00000165637	VDAC2 B4DKM5 "cDNA FLJ60120, highly similar to Voltage-dependent anion-selective channel protein 2cDNA, FLJ78818, highly similar to Voltage-dependent anion-selective channel protein 2"	Homo sapiens	1			ENSP00000445901	ENSG00000165637
174	0.8	0.8	8.333	8.333	8.333	ENSP00000389103|ENSG00000198242	RPL23A P62750 "60S ribosomal protein L23a"	Homo sapiens	1			ENSP00000389103	ENSG00000198242
175	0.79	0.79	21.89	8.584	5.15	ENSP00000406058|ENSG00000108953	YWHAE B7ZA86 "cDNA, FLJ79100, highly similar to 14-3-3 protein epsilon (14-3-3E)"	Homo sapiens	1			ENSP00000406058	ENSG00000108953
176	0.78	0.78	11.87	1.875	1.875	ENSP00000232607|ENSG00000114491	UMPS P11172 "Uridine 5'-monophosphate synthaseOrotate phosphoribosyltransferaseOrotidine 5'-phosphate decarboxylase"	Homo sapiens	1			ENSP00000232607	ENSG00000114491
177	0.75	0.75	1.742	0.3668	0.3668	RRRRRENSP00000288139|ENSG00000157388	REVERSED CACNA1D Q71UT1 "Voltage-gated calcium channel alpha 1 subunit"	Homo sapiens	1			RRRRRENSP00000288139	ENSG00000157388
178	0.73	0.73	8.671	8.671	4.335	ENSP00000377446|ENSG00000163541	SUCLG1 P53597 "Succinyl-CoA ligase [GDP-forming] subunit alpha, mitochondrial"	Homo sapiens	1			ENSP00000377446	ENSG00000163541
179	0.72	2.22	10.76	4.861	4.861	ENSP00000269159|ENSG00000141401	IMPA2 O14732 "Inositol monophosphatase 2"	Homo sapiens	2			ENSP00000269159	ENSG00000141401
181	0.72	0.72	3.738	3.738	3.738	ENSP00000394872|ENSG00000105607	GCDH NP_039663.1 "glutaryl-CoA dehydrogenase, mitochondrial isoform b precursor "	Homo sapiens	1			ENSP00000394872	ENSG00000105607
182	0.67	0.67	20.31	5	5	ENSP00000449913|ENSG00000135486	HNRNPA1 Q9BSM5;Q3MI39 "Putative uncharacterized protein";"HNRPA1 protein"	Homo sapiens	1			ENSP00000449913	ENSG00000135486
184	0.63	0.63	17.76	11.18	11.18	ENSP00000426976|ENSG00000011052	NME2 Q6FHN3 "Nucleoside diphosphate kinase"	Homo sapiens	1			ENSP00000426976	ENSG00000011052
186	0.61	0.61	6.25	6.25	6.25	ENSP00000449875|ENSG00000258037	AC127032.6 AC127032.6-201 "Clone_based_ensembl_transcript"	Homo sapiens	1			ENSP00000449875	ENSG00000258037
188	0.58	0.58	4.902	4.412	4.412	ENSP00000196551|ENSG00000083845	RPS5 P46782 "40S ribosomal protein S540S ribosomal protein S5, N-terminally processed"	Homo sapiens	1			ENSP00000196551	ENSG00000083845
189	0.56	0.56	4.127	1.164	1.164	RRRRRENSP00000381590|ENSG00000163635	REVERSED ATXN7 Q9UPD8;Q8TEZ8 "Ataxin-7";"Spinocerebellar ataxia type 7"	Homo sapiens	1			RRRRRENSP00000381590	ENSG00000163635
190	0.56	0.56	10.39	1.818	1.818	ENSP00000383086|ENSG00000101266	CSNK2A1 E7EU96 "Uncharacterized protein"	Homo sapiens	1			ENSP00000383086	ENSG00000101266
191	0.55	0.55	11.67	2.513	2.513	ENSP00000384104|ENSG00000196419	XRCC6 B1AHC7 "X-ray repair complementing defective repair in Chinese hamster cells 6 (Ku autoantigen, 70kDa)"	Homo sapiens	1			ENSP00000384104	ENSG00000196419
192	0.55	0.55	14.53	2.703	2.703	ENSP00000360850|ENSG00000122140	MRPS2 Q9Y399 "28S ribosomal protein S2, mitochondrial"	Homo sapiens	1			ENSP00000360850	ENSG00000122140
195	0.53	0.53	7.826	7.826	7.826	ENSP00000447677|ENSG00000257717	AC225613.5 Q76N56 "Ribosomal protein S26"	Homo sapiens	1			ENSP00000447677	ENSG00000257717
196	0.51	0.51	4.064	1.237	1.237	RRRRRENSP00000387700|ENSG00000215912	REVERSED TTC34 A8MYJ7 "Tetratricopeptide repeat protein 34"	Homo sapiens	1			RRRRRENSP00000387700	ENSG00000215912

## Sheet: Phalo
N	Unused	Total	%Cov	%Cov(50)	%Cov(95)	Accession	Name	Species	Peptides(95%)
1	74.15	74.15	61.18	55.28	52.02	ENSP00000252244|ENSG00000167768	KRT1 P04264 "Keratin, type II cytoskeletal 1"	Homo sapiens	40			ENSP00000252244	ENSG00000167768
2	49.45	49.45	61.82	49.49	40.41	ENSP00000269576|ENSG00000186395	KRT10 P13645 "Keratin, type I cytoskeletal 10"	Homo sapiens	30			ENSP00000269576	ENSG00000186395
3	39.28	46.32	67.65	65.54	46.3	ENSP00000301653|ENSG00000186832	KRT16 P08779 "Keratin, type I cytoskeletal 16"	Homo sapiens	27			ENSP00000301653	ENSG00000186832
4	36.93	36.93	59.75	44.12	38.7	ENSP00000437125|ENSG00000109971	HSPA8 Q9NZ87;Q96IS6;Q96H53;Q96BE0;E9PS65;E9PQQ4;E9PQK7;E9PPY6;E9PN89;E9PN25;E9PM13;E9PLF4;E9PK54;A8K7Q2 "Uncharacterized bone marrow protein BM034";"HSPA8 protein";"HSPA8 protein";"Putative uncharacterized protein";"Uncharacterized protein";"Uncharacterized protein";"Uncharacterized protein";"Uncharacterized protein";"Uncharacterized protein";"Uncharacterized protein";"Uncharacterized protein";"U…	Homo sapiens	23			ENSP00000437125	ENSG00000109971
5	34.28	40.51	56.18	43.51	42.88	ENSP00000310861|ENSG00000172867	KRT2 P35908 "Keratin, type II cytoskeletal 2 epidermal"	Homo sapiens	23			ENSP00000310861	ENSG00000172867
6	33.17	35.61	61.48	54.9	44.62	ENSP00000246662|ENSG00000171403	KRT9 P35527 "Keratin, type I cytoskeletal 9"	Homo sapiens	26			ENSP00000246662	ENSG00000171403
7	24.74	30.66	49.32	40.85	29.15	ENSP00000252242|ENSG00000186081	KRT5 P13647 "Keratin, type II cytoskeletal 5"	Homo sapiens	18			ENSP00000252242	ENSG00000186081
8	15.6	34.93	49.91	42.62	34.24	ENSP00000405595|ENSG00000170465	KRT6C KRT6C-201 "keratin 6C [Source:HGNC Symbol;Acc:20406]" "HGNC_transcript_name"	Homo sapiens	22			ENSP00000405595	ENSG00000170465
9	12.4	16.97	35.31	24.86	14.12	ENSP00000441608|ENSG00000204388	HSPA1B A8K5I0 "Heat shock 70kDa protein 1AHeat shock 70kDa protein 1BcDNA FLJ75127, highly similar to Homo sapiens heat shock 70kDa protein 1A, mRNA"	Homo sapiens	9			ENSP00000441608	ENSG00000204388
10	12.12	31.77	58.69	48.52	36.23	ENSP00000167586|ENSG00000186847	KRT14 P02533 "Keratin, type I cytoskeletal 14"	Homo sapiens	17			ENSP00000167586	ENSG00000186847
11	7.05	7.05	27.97	18.65	8.421	ENSP00000445065|ENSG00000113013	HSPA9 D6RJI2;D6RA73;B7Z4V2 "Uncharacterized protein";"Uncharacterized protein";"cDNA FLJ51907, highly similar to Stress-70 protein, mitochondrial"	Homo sapiens	4			ENSP00000445065	ENSG00000113013
12	6.89	6.89	14.88	5.684	5.684	ENSP00000357791|ENSG00000197915	HRNR Q86YZ3 "Hornerin"	Homo sapiens	5			ENSP00000357791	ENSG00000197915
13	6.56	6.56	38.74	23.42	15.32	ENSP00000438755|ENSG00000184009	ACTG1 Q9UE89;Q96FU6;Q96DE1;A5GZ75;A4UCT3 "Beta-actin";"ACTG1 protein";"Putative uncharacterized protein";"Beta-actin";"Beta-actin"	Homo sapiens	4			ENSP00000438755	ENSG00000184009
14	5.46	22.56	54.86	35.42	21.3	ENSP00000308452|ENSG00000128422	KRT17 Q04695 "Keratin, type I cytoskeletal 17"	Homo sapiens	11			ENSP00000308452	ENSG00000128422
15	5.31	5.31	48.63	30.14	23.97	ENSP00000369689|ENSG00000178372	CALML5 Q9NZT1 "Calmodulin-like protein 5"	Homo sapiens	3			ENSP00000369689	ENSG00000178372
16	5.11	5.11	36.03	25.74	25.74	ENSP00000367891|ENSG00000205076	LGALS7 P47929 "Galectin-7"	Homo sapiens	3			ENSP00000367891	ENSG00000205076
17	4.36	4.36	20.66	20.66	11.57	ENSP00000406773|ENSG00000161634	DCD A5JHP3 "Dermcidin isoform 2"	Homo sapiens	2			ENSP00000406773	ENSG00000161634
18	3.97	7.84	20.95	9.939	8.104	ENSP00000324173|ENSG00000044574	HSPA5 P11021 "78 kDa glucose-regulated protein"	Homo sapiens	6			ENSP00000324173	ENSG00000044574
19	3.75	3.75	18.54	18.54	13.66	ENSP00000296509|ENSG00000164109	MAD2L1 Q13257 "Mitotic spindle assembly checkpoint protein MAD2A"	Homo sapiens	2			ENSP00000296509	ENSG00000164109
20	3.49	3.49	14.52	5.357	5.357	ENSP00000302961|ENSG00000170606	HSPA4 P34932 "Heat shock 70 kDa protein 4"	Homo sapiens	3			ENSP00000302961	ENSG00000170606
21	3.47	3.47	5.521	3.388	3.388	ENSP00000373370|ENSG00000143520	FLG2 Q5D862 "Filaggrin-2"	Homo sapiens	2			ENSP00000373370	ENSG00000143520
22	3.14	3.14	36.28	28.32	10.62	ENSP00000387189|ENSG00000103363	TCEB2 B8ZZU8 "Transcription elongation factor B (SIII), polypeptide 2 (18kDa, elongin B), isoform CRA_bUncharacterized protein"	Homo sapiens	1			ENSP00000387189	ENSG00000103363
23	3.07	5.91	31.82	9.596	6.734	ENSP00000293774|ENSG00000170477	KRT4 P19013 "Keratin, type II cytoskeletal 4"	Homo sapiens	4			ENSP00000293774	ENSG00000170477
24	2.08	2.08	8.484	1.716	1.716	ENSP00000257192|ENSG00000134760	DSG1 Q02413 "Desmoglein-1"	Homo sapiens	1			ENSP00000257192	ENSG00000134760
25	2.03	2.03	33.33	20.83	20.83	ENSP00000430224|ENSG00000154582	TCEB1 E5RGD9 "Uncharacterized protein"	Homo sapiens	1			ENSP00000430224	ENSG00000154582
26	1.96	1.96	27.88	11.54	11.54	ENSP00000449969|ENSG00000090382	LYZ LYZ-004 "lysozyme [Source:HGNC Symbol;Acc:6740]" "HGNC_transcript_name"	Homo sapiens	1			ENSP00000449969	ENSG00000090382
27	1.95	34.83	52.84	39.72	33.33	ENSP00000369317|ENSG00000205420	KRT6A P02538 "Keratin, type II cytoskeletal 6A"	Homo sapiens	22			ENSP00000369317	ENSG00000205420
28	1.91	33.31	52.84	41.49	31.74	ENSP00000252252|ENSG00000185479	KRT6B P04259 "Keratin, type II cytoskeletal 6B"	Homo sapiens	20			ENSP00000252252	ENSG00000185479
29	1.87	12.7	28.33	16.43	14.05	ENSP00000336604|ENSG00000171401	KRT13 NP_002265.2 "keratin, type I cytoskeletal 13 isoform b "	Homo sapiens	9			ENSP00000336604	ENSG00000171401
30	1.82	1.82	4.014	0.4186	0.4186	ENSP00000357789|ENSG00000143631	FLG P20930 "Filaggrin"	Homo sapiens	1			ENSP00000357789	ENSG00000143631
31	1.8	1.8	7.718	1.678	1.678	ENSP00000257198|ENSG00000134765	DSC1 Q08554 "Desmocollin-1"	Homo sapiens	1			ENSP00000257198	ENSG00000134765
32	1.8	1.8	6.048	2.376	2.376	ENSP00000298049|ENSG00000101210	EEF1A2 Q05639 "Elongation factor 1-alpha 2"	Homo sapiens	1			ENSP00000298049	ENSG00000101210
33	1.77	1.77	10.06	1.848	1.848	ENSP00000376165|ENSG00000160789	LMNA Q3BDU5 "Rhabdomyosarcoma antigen MU-RMS-40.12"	Homo sapiens	1			ENSP00000376165	ENSG00000160789
34	1.72	1.72	16.27	9.153	9.153	ENSP00000430242|ENSG00000189001	SBSN E9PBV3 "Uncharacterized protein"	Homo sapiens	1			ENSP00000430242	ENSG00000189001
35	1.72	1.72	45.61	24.56	11.4	ENSP00000357727|ENSG00000163220	S100A9 P06702 "Protein S100-A9"	Homo sapiens	1			ENSP00000357727	ENSG00000163220
36	1.66	1.66	5.137	1.37	1.37	RRRRRENSP00000401303|ENSG00000160691	REVERSED SHC1 P29353 "SHC-transforming protein 1"	Homo sapiens	1			RRRRRENSP00000401303	ENSG00000160691
37	1.44	1.44	28.29	13.17	8.293	ENSP00000248553|ENSG00000106211	HSPB1 P04792 "Heat shock protein beta-1"	Homo sapiens	1			ENSP00000248553	ENSG00000106211
38	1.4	1.4	11.6	0.9056	0.3483	ENSP00000369129|ENSG00000096696	DSP P15924 "Desmoplakin"	Homo sapiens	1			ENSP00000369129	ENSG00000096696
39	1.39	1.39	5.372	0.9917	0.9917	ENSP00000436337|ENSG00000227184	EPPK1 E9PPU0 "Uncharacterized protein"	Homo sapiens	1			ENSP00000436337	ENSG00000227184
40	1.24	1.24	3.105	0.03319	0.03319	ENSP00000340554|ENSG00000155657	TTN A6NKB1 "Uncharacterized protein"	Homo sapiens	1			ENSP00000340554	ENSG00000155657
41	1.18	1.18	31.18	19.35	7.527	ENSP00000357722|ENSG00000143546	S100A8 P05109 "Protein S100-A8"	Homo sapiens	1			ENSP00000357722	ENSG00000143546
42	1.03	1.03	10.26	3.642	0	ENSP00000422784|ENSG00000163631	ALB ALB-013 "albumin [Source:HGNC Symbol;Acc:399]" "HGNC_transcript_name"	Homo sapiens	0			ENSP00000422784	ENSG00000163631
43	0.98	0.98	25.67	4.695	4.695	RRRRRENSP00000310861|ENSG00000172867	REVERSED KRT2 P35908 "Keratin, type II cytoskeletal 2 epidermal"	Homo sapiens	1			RRRRRENSP00000310861	ENSG00000172867
44	0.97	0.97	3.356	3.356	3.356	ENSP00000292401|ENSG00000160862	AZGP1 P25311 "Zinc-alpha-2-glycoprotein"	Homo sapiens	1			ENSP00000292401	ENSG00000160862
45	0.95	0.95	6.25	6.25	6.25	ENSP00000449875|ENSG00000258037	AC127032.6 AC127032.6-201 "Clone_based_ensembl_transcript"	Homo sapiens	1			ENSP00000449875	ENSG00000258037
46	0.91	0.91	8.054	8.054	8.054	ENSP00000315299|ENSG00000178363	CALML3 P27482 "Calmodulin-like protein 3"	Homo sapiens	1			ENSP00000315299	ENSG00000178363
47	0.9	0.9	8.235	8.235	8.235	ENSP00000372867|ENSG00000141401	IMPA2 Q6PIP6 "IMPA2 proteinInositol monophosphatase 2 variant 2"	Homo sapiens	1			ENSP00000372867	ENSG00000141401
48	0.86	0.86	74.6	30.16	19.05	ENSP00000418891|ENSG00000121552	CSTA C9J0E4 "Uncharacterized protein"	Homo sapiens	1			ENSP00000418891	ENSG00000121552
49	0.82	0.82	2.026	0.5789	0.5789	ENSP00000438786|ENSG00000134376	CRB1 CRB1-202 "crumbs homolog 1 (Drosophila) [Source:HGNC Symbol;Acc:2343]" "HGNC_transcript_name"	Homo sapiens	1			ENSP00000438786	ENSG00000134376
50	0.79	0.79	9.799	1.074	1.074	ENSP00000424852|ENSG00000113448	PDE4D D6RHE0 "Uncharacterized protein"	Homo sapiens	2			ENSP00000424852	ENSG00000113448
51	0.7	0.7	4.986	2.77	2.77	ENSP00000445175|ENSG00000134333	LDHA B7Z5E3 "L-lactate dehydrogenase"	Homo sapiens	1			ENSP00000445175	ENSG00000134333
52	0.65	0.65	1.566	0.3915	0.3915	RRRRRENSP00000367558|ENSG00000124486	REVERSED USP9X Q93008 "Probable ubiquitin carboxyl-terminal hydrolase FAF-X"	Homo sapiens	1			RRRRRENSP00000367558	ENSG00000124486
53	0.61	6.67	20.54	10.19	4.618	ENSP00000413479|ENSG00000186442	KRT3 NP_476429.2 "keratin, type II cytoskeletal 3 "	Homo sapiens	6			ENSP00000413479	ENSG00000186442
